# Supplementary material for: Study of real-time parameter measurement of ring rolling pieces based on machine vision
Source: PLoS One. 2024 Feb 23;19(2):e0298607. doi: 10.1371/journal.pone.0298607 (PMC10889852; doi:10.1371/journal.pone.0298607)
Supplement: S1 File — (XLSX) [file pone.0298607.s001.xlsx]

## Sheet: Sheet1
Frame	ID measurement	OD measurement	ID error	OD error
1	315.68	461.87	0.15	-0.25
2	315.28	462.33	-0.25	0.21
3	315.33	461.89	-0.2	-0.23
4	315.28	462.16	-0.25	0.04
5	315.57	462.35	0.04	0.23
6	315.54	462.1	0.01	-0.02
7	315.31	462.02	-0.22	-0.1
8	315.69	462.34	0.16	0.22
9	315.72	462.28	0.19	0.16
10	315.69	461.9	0.16	-0.22
11	315.37	462.22	-0.16	0.1
12	315.58	462.14	0.05	0.02
13	315.77	462.26	0.24	0.14
14	315.71	462.04	0.18	-0.08
15	315.75	462.22	0.22	0.1
16	315.54	462.34	0.01	0.22
17	315.66	461.89	0.13	-0.23
18	315.7	462.12	0.17	0
19	315.74	462.22	0.21	0.1
20	315.78	461.98	0.25	-0.14
21	315.49	462.32	-0.04	0.2
22	315.73	462.33	0.2	0.21
23	315.5	462.36	-0.03	0.24
24	315.63	461.93	0.1	-0.19
25	315.59	462.04	0.06	-0.08
26	315.78	462.14	0.25	0.02
27	315.34	462.23	-0.19	0.11
28	315.45	462.22	-0.08	0.1
29	315.32	462.36	-0.21	0.24
30	315.46	462.3	-0.07	0.18
31	315.33	462.12	-0.2	0
32	315.63	461.94	0.1	-0.18
33	315.73	461.9	0.2	-0.22
34	315.31	462.1	-0.22	-0.02
35	315.38	462.12	-0.15	0
36	315.51	462.14	-0.02	0.02
37	315.63	462.12	0.1	0
38	315.47	462.11	-0.06	-0.01
39	315.58	462.29	0.05	0.17
40	315.36	462.34	-0.17	0.22
41	315.44	462.12	-0.09	0
42	315.39	462.01	-0.14	-0.11
43	315.71	462.36	0.18	0.24
44	315.68	461.91	0.15	-0.21
45	315.69	461.94	0.16	-0.18
46	315.33	462.3	-0.2	0.18
47	315.45	462.31	-0.08	0.19
48	315.74	462.12	0.21	0
49	315.76	462.2	0.23	0.08
50	315.32	462.15	-0.21	0.03
51	315.64	462.22	0.11	0.1
52	315.54	462.31	0.01	0.19
53	315.56	462.24	0.03	0.12
54	315.41	461.92	-0.12	-0.2
55	315.55	462.13	0.02	0.01
56	315.55	462.21	0.02	0.09
57	315.71	461.94	0.18	-0.18
58	315.73	462.17	0.2	0.05
59	315.39	462.09	-0.14	-0.03
60	315.3	461.88	-0.23	-0.24
61	315.55	462.35	0.02	0.23
62	315.5	462.17	-0.03	0.05
63	315.71	462.24	0.18	0.12
64	315.58	462.03	0.05	-0.09
65	315.6	462.01	0.07	-0.11
66	315.33	462.14	-0.2	0.02
67	315.47	461.88	-0.06	-0.24
68	315.54	462.04	0.01	-0.08
69	315.74	461.9	0.21	-0.22
70	315.76	462.29	0.23	0.17
71	315.72	462.26	0.19	0.14
72	315.4	461.92	-0.13	-0.2
73	315.38	462.09	-0.15	-0.03
74	315.74	462.02	0.21	-0.1
75	315.63	461.89	0.1	-0.23
76	315.64	462.23	0.11	0.11
77	315.72	461.95	0.19	-0.17
78	315.33	461.96	-0.2	-0.16
79	315.28	462.16	-0.25	0.04
80	315.35	462.31	-0.18	0.19
81	315.56	462.21	0.03	0.09
82	315.46	462.1	-0.07	-0.02
83	315.6	462.15	0.07	0.03
84	315.55	461.94	0.02	-0.18
85	315.37	462.14	-0.16	0.02
86	315.51	462.09	-0.02	-0.03
87	315.67	462	0.14	-0.12
88	315.38	462.16	-0.15	0.04
89	315.34	462.36	-0.19	0.24
90	315.74	461.97	0.21	-0.15
91	315.75	462.24	0.22	0.12
92	315.7	462.2	0.17	0.08
93	315.78	462.27	0.25	0.15
94	315.44	462.09	-0.09	-0.03
95	315.38	461.99	-0.15	-0.13
96	315.69	462.35	0.16	0.23
97	315.59	462.1	0.06	-0.02
98	315.52	461.89	-0.01	-0.23
99	315.75	462	0.22	-0.12
100	315.39	462.29	-0.14	0.17
101	315.32	462.06	-0.21	-0.06
102	315.35	462.07	-0.18	-0.05
103	315.46	461.96	-0.07	-0.16
104	315.73	462.08	0.2	-0.04
105	315.53	461.95	0	-0.17
106	315.32	462.32	-0.21	0.2
107	315.39	462.08	-0.14	-0.04
108	315.44	462.26	-0.09	0.14
109	315.64	462.36	0.11	0.24
110	315.6	461.91	0.07	-0.21
111	315.63	462.13	0.1	0.01
112	315.6	461.92	0.07	-0.2
113	315.46	462.12	-0.07	0
114	315.29	462.07	-0.24	-0.05
115	315.7	462.35	0.17	0.23
116	315.62	462.17	0.09	0.05
117	315.77	461.94	0.24	-0.18
118	315.74	462.36	0.21	0.24
119	315.66	461.92	0.13	-0.2
120	315.78	462.07	0.25	-0.05
121	315.7	461.98	0.17	-0.14
122	315.58	462.06	0.05	-0.06
123	315.66	462.1	0.13	-0.02
124	315.52	462.36	-0.01	0.24
125	315.76	462.28	0.23	0.16
126	315.53	462.1	0	-0.02
127	315.35	462.37	-0.18	0.25
128	315.52	462.19	-0.01	0.07
129	315.78	462.23	0.25	0.11
130	315.65	462.03	0.12	-0.09
131	315.29	462.26	-0.24	0.14
132	315.64	461.99	0.11	-0.13
133	315.46	462.23	-0.07	0.11
134	315.75	462.02	0.22	-0.1
135	315.46	462.32	-0.07	0.2
136	315.54	461.98	0.01	-0.14
137	315.29	461.9	-0.24	-0.22
138	315.55	462.15	0.02	0.03
139	315.51	462.3	-0.02	0.18
140	315.68	461.88	0.15	-0.24
141	315.46	462.07	-0.07	-0.05
142	315.44	462.17	-0.09	0.05
143	315.4	462.09	-0.13	-0.03
144	315.42	462.12	-0.11	0
145	315.75	461.88	0.22	-0.24
146	315.4	461.88	-0.13	-0.24
147	315.46	461.97	-0.07	-0.15
148	315.59	462.22	0.06	0.1
149	315.37	461.91	-0.16	-0.21
150	315.54	461.94	0.01	-0.18
151	315.42	462.22	-0.11	0.1
152	315.51	462.22	-0.02	0.1
153	315.28	462.18	-0.25	0.06
154	315.29	462.18	-0.24	0.06
155	315.43	462.01	-0.1	-0.11
156	315.66	462.37	0.13	0.25
157	315.44	462.25	-0.09	0.13
158	315.6	462.21	0.07	0.09
159	315.54	462.34	0.01	0.22
160	315.62	462.06	0.09	-0.06
161	315.38	462.33	-0.15	0.21
162	315.76	462.05	0.23	-0.07
163	315.46	462.27	-0.07	0.15
164	315.75	461.92	0.22	-0.2
165	315.45	461.9	-0.08	-0.22
166	315.6	462.07	0.07	-0.05
167	315.61	462.1	0.08	-0.02
168	315.49	462.09	-0.04	-0.03
169	315.6	462.08	0.07	-0.04
170	315.38	461.87	-0.15	-0.25
171	315.73	462	0.2	-0.12
172	315.34	462.36	-0.19	0.24
173	315.52	462.19	-0.01	0.07
174	315.38	461.92	-0.15	-0.2
175	315.58	462.02	0.05	-0.1
176	315.67	462.02	0.14	-0.1
177	315.56	462.27	0.03	0.15
178	315.48	462.14	-0.05	0.02
179	315.33	462.33	-0.2	0.21
180	315.55	462.04	0.02	-0.08
181	315.69	461.93	0.16	-0.19
182	315.72	462.16	0.19	0.04
183	315.49	462.31	-0.04	0.19
184	315.61	462.36	0.08	0.24
185	315.69	462.03	0.16	-0.09
186	315.49	462.3	-0.04	0.18
187	315.51	462.35	-0.02	0.23
188	315.66	462.28	0.13	0.16
189	315.37	462.02	-0.16	-0.1
190	315.37	462.35	-0.16	0.23
191	315.54	462.07	0.01	-0.05
192	315.44	462.24	-0.09	0.12
193	315.43	462.1	-0.1	-0.02
194	315.36	462.31	-0.17	0.19
195	315.29	462.21	-0.24	0.09
196	315.77	461.99	0.24	-0.13
197	315.74	462.12	0.21	0
198	315.42	461.9	-0.11	-0.22
199	315.55	462.06	0.02	-0.06
200	315.47	462.12	-0.06	0
201	315.47	461.87	-0.06	-0.25
202	315.69	462.21	0.16	0.09
203	315.37	461.93	-0.16	-0.19
204	315.65	461.95	0.12	-0.17
205	315.3	462.34	-0.23	0.22
206	315.29	462.26	-0.24	0.14
207	315.53	461.97	0	-0.15
208	315.42	461.98	-0.11	-0.14
209	315.28	461.95	-0.25	-0.17
210	315.29	462.19	-0.24	0.07
211	315.58	462.2	0.05	0.08
212	315.78	462.16	0.25	0.04
213	315.52	462.01	-0.01	-0.11
214	315.65	462.37	0.12	0.25
215	315.28	462.02	-0.25	-0.1
216	315.28	461.9	-0.25	-0.22
217	315.45	461.96	-0.08	-0.16
218	315.77	462.15	0.24	0.03
219	315.77	462.29	0.24	0.17
220	315.69	461.95	0.16	-0.17
221	315.31	462.24	-0.22	0.12
222	315.67	461.92	0.14	-0.2
223	315.78	461.98	0.25	-0.14
224	315.3	462.03	-0.23	-0.09
225	315.72	462.26	0.19	0.14
226	315.72	461.95	0.19	-0.17
227	315.77	462.11	0.24	-0.01
228	315.64	462.16	0.11	0.04
229	315.34	461.99	-0.19	-0.13
230	315.44	462.37	-0.09	0.25
231	315.29	461.92	-0.24	-0.2
232	315.48	462.19	-0.05	0.07
233	315.33	462.31	-0.2	0.19
234	315.65	462.1	0.12	-0.02
235	315.42	462.32	-0.11	0.2
236	315.64	462.35	0.11	0.23
237	315.49	461.97	-0.04	-0.15
238	315.6	462.26	0.07	0.14
239	315.7	462.13	0.17	0.01
240	315.61	462.2	0.08	0.08
241	315.39	462.1	-0.14	-0.02
242	315.44	462.17	-0.09	0.05
243	315.69	461.99	0.16	-0.13
244	315.74	461.97	0.21	-0.15
245	315.39	462.07	-0.14	-0.05
246	315.71	462.35	0.18	0.23
247	315.75	462.12	0.22	0
248	315.41	462.18	-0.12	0.06
249	315.69	462.21	0.16	0.09
250	315.63	462.08	0.1	-0.04
251	315.63	462.37	0.1	0.25
252	315.63	461.9	0.1	-0.22
253	315.75	462.32	0.22	0.2
254	315.3	462.2	-0.23	0.08
255	315.36	462.26	-0.17	0.14
256	315.4	462.21	-0.13	0.09
257	315.61	462.03	0.08	-0.09
258	315.36	462.32	-0.17	0.2
259	315.3	462.13	-0.23	0.01
260	315.68	461.99	0.15	-0.13
261	315.65	461.99	0.12	-0.13
262	315.35	462.29	-0.18	0.17
263	315.51	462.06	-0.02	-0.06
264	315.39	462.33	-0.14	0.21
265	315.68	462.29	0.15	0.17
266	315.61	462.07	0.08	-0.05
267	315.66	462.37	0.13	0.25
268	315.33	462.11	-0.2	-0.01
269	315.29	462.16	-0.24	0.04
270	315.68	461.91	0.15	-0.21
271	315.69	461.87	0.16	-0.25
272	315.73	462.26	0.2	0.14
273	315.33	461.99	-0.2	-0.13
274	315.6	462.31	0.07	0.19
275	315.59	462.14	0.06	0.02
276	315.74	462.16	0.21	0.04
277	315.33	462.09	-0.2	-0.03
278	315.61	461.9	0.08	-0.22
279	315.76	462.15	0.23	0.03
280	315.47	462.17	-0.06	0.05
281	315.63	462.24	0.1	0.12
282	315.68	462.35	0.15	0.23
283	315.44	462.07	-0.09	-0.05
284	315.57	462.22	0.04	0.1
285	315.63	462.33	0.1	0.21
286	315.72	461.91	0.19	-0.21
287	315.52	462.25	-0.01	0.13
288	315.67	461.99	0.14	-0.13
289	315.55	462.03	0.02	-0.09
290	315.54	462.29	0.01	0.17
291	315.38	461.99	-0.15	-0.13
292	315.6	462.07	0.07	-0.05
293	315.4	462.01	-0.13	-0.11
294	315.52	462.16	-0.01	0.04
295	315.7	462.29	0.17	0.17
296	315.34	462.18	-0.19	0.06
297	315.78	462.15	0.25	0.03
298	315.53	462.02	0	-0.1
299	315.61	462.3	0.08	0.18
300	315.43	462.34	-0.1	0.22
301	315.4	462.31	-0.13	0.19
302	315.41	462	-0.12	-0.12
303	315.75	461.94	0.22	-0.18
304	315.28	462.03	-0.25	-0.09
305	315.57	461.87	0.04	-0.25
306	315.46	462.29	-0.07	0.17
307	315.38	462.18	-0.15	0.06
308	315.67	462.08	0.14	-0.04
309	315.59	462.02	0.06	-0.1
310	315.37	462.08	-0.16	-0.04
311	315.33	462.14	-0.2	0.02
312	315.49	461.95	-0.04	-0.17
313	315.37	462.31	-0.16	0.19
314	315.64	461.9	0.11	-0.22
315	315.71	462.04	0.18	-0.08
316	315.67	462.12	0.14	0
317	315.78	461.88	0.25	-0.24
318	315.42	462.21	-0.11	0.09
319	315.49	462.37	-0.04	0.25
320	315.69	462.24	0.16	0.12
321	315.5	461.97	-0.03	-0.15
322	315.59	461.9	0.06	-0.22
323	315.54	462.26	0.01	0.14
324	315.7	462.2	0.17	0.08
325	315.52	462.17	-0.01	0.05
326	315.65	461.96	0.12	-0.16
327	315.63	462.13	0.1	0.01
328	315.64	462.29	0.11	0.17
329	315.34	462.01	-0.19	-0.11
330	315.53	462.03	0	-0.09
331	315.64	462.37	0.11	0.25
332	315.62	461.97	0.09	-0.15
333	315.49	461.9	-0.04	-0.22
334	315.45	462.31	-0.08	0.19
335	315.3	462.3	-0.23	0.18
336	315.71	462.32	0.18	0.2
337	315.77	462.09	0.24	-0.03
338	315.35	462.1	-0.18	-0.02
339	315.38	462.36	-0.15	0.24
340	315.63	462.13	0.1	0.01
341	315.65	462.04	0.12	-0.08
342	315.42	462.03	-0.11	-0.09
343	315.36	462.22	-0.17	0.1
344	315.47	461.87	-0.06	-0.25
345	315.63	462	0.1	-0.12
346	315.49	462.04	-0.04	-0.08
347	315.64	462.02	0.11	-0.1
348	315.7	462.29	0.17	0.17
349	315.39	461.88	-0.14	-0.24
350	315.51	462.3	-0.02	0.18
351	315.59	462.09	0.06	-0.03
352	315.37	462.28	-0.16	0.16
353	315.37	462.12	-0.16	0
354	315.37	462.16	-0.16	0.04
355	315.56	462.02	0.03	-0.1
356	315.44	461.87	-0.09	-0.25
357	315.38	462.04	-0.15	-0.08
358	315.57	462.13	0.04	0.01
359	315.48	462.05	-0.05	-0.07
360	315.68	461.99	0.15	-0.13
361	315.64	462.13	0.11	0.01
362	315.45	462.05	-0.08	-0.07
363	315.57	462.23	0.04	0.11
364	315.72	462.11	0.19	-0.01
365	315.62	461.93	0.09	-0.19
366	315.28	462.36	-0.25	0.24
367	315.71	462.12	0.18	0
368	315.69	461.87	0.16	-0.25
369	315.29	462.24	-0.24	0.12
370	315.3	461.88	-0.23	-0.24
371	315.48	462.2	-0.05	0.08
372	315.67	461.99	0.14	-0.13
373	315.57	462.07	0.04	-0.05
374	315.72	461.99	0.19	-0.13
375	315.36	462.03	-0.17	-0.09
376	315.78	461.98	0.25	-0.14
377	315.72	461.96	0.19	-0.16
378	315.31	462.33	-0.22	0.21
379	315.55	462.13	0.02	0.01
380	315.64	462.18	0.11	0.06
381	315.52	462.29	-0.01	0.17
382	315.49	462.09	-0.04	-0.03
383	315.28	462.37	-0.25	0.25
384	315.72	462.01	0.19	-0.11
385	315.56	462.34	0.03	0.22
386	315.31	462.04	-0.22	-0.08
387	315.77	462.25	0.24	0.13
388	315.58	461.93	0.05	-0.19
389	315.45	462.17	-0.08	0.05
390	315.77	462.19	0.24	0.07
391	315.43	462.25	-0.1	0.13
392	315.57	461.94	0.04	-0.18
393	315.61	462.04	0.08	-0.08
394	315.74	462.29	0.21	0.17
395	315.73	462.05	0.2	-0.07
396	315.74	462.22	0.21	0.1
397	315.77	462.34	0.24	0.22
398	315.34	462.28	-0.19	0.16
399	315.3	462.12	-0.23	0
400	315.56	462.37	0.03	0.25
401	315.49	462.17	-0.04	0.05
402	315.61	462.31	0.08	0.19
403	315.71	461.91	0.18	-0.21
404	315.39	462.01	-0.14	-0.11
405	315.28	462.37	-0.25	0.25
406	315.71	462.26	0.18	0.14
407	315.35	462.13	-0.18	0.01
408	315.76	462.3	0.23	0.18
409	315.47	462	-0.06	-0.12
410	315.3	462.07	-0.23	-0.05
411	315.69	462.13	0.16	0.01
412	315.41	461.94	-0.12	-0.18
413	315.74	462.31	0.21	0.19
414	315.37	462.19	-0.16	0.07
415	315.42	462.27	-0.11	0.15
416	315.64	462.08	0.11	-0.04
417	315.48	462.15	-0.05	0.03
418	315.39	462.36	-0.14	0.24
419	315.34	461.94	-0.19	-0.18
420	315.28	462.04	-0.25	-0.08
421	315.64	462.25	0.11	0.13
422	315.52	462.08	-0.01	-0.04
423	315.69	462.28	0.16	0.16
424	315.43	462.01	-0.1	-0.11
425	315.64	462.11	0.11	-0.01
426	315.42	462.06	-0.11	-0.06
427	315.28	462.22	-0.25	0.1
428	315.69	461.9	0.16	-0.22
429	315.69	462.21	0.16	0.09
430	315.71	461.97	0.18	-0.15
431	315.42	462.06	-0.11	-0.06
432	315.65	462.24	0.12	0.12
433	315.61	461.93	0.08	-0.19
434	315.48	462.3	-0.05	0.18
435	315.37	462.03	-0.16	-0.09
436	315.56	462.15	0.03	0.03
437	315.34	462.02	-0.19	-0.1
438	315.72	462.05	0.19	-0.07
439	315.68	462.01	0.15	-0.11
440	315.53	462.37	0	0.25
441	315.67	461.99	0.14	-0.13
442	315.6	462.1	0.07	-0.02
443	315.75	462.23	0.22	0.11
444	315.72	461.94	0.19	-0.18
445	315.55	462.13	0.02	0.01
446	315.52	461.94	-0.01	-0.18
447	315.62	461.87	0.09	-0.25
448	315.77	461.95	0.24	-0.17
449	315.43	461.96	-0.1	-0.16
450	315.53	461.97	0	-0.15
451	315.6	462.21	0.07	0.09
452	315.43	462.19	-0.1	0.07
453	315.29	462	-0.24	-0.12
454	315.64	461.92	0.11	-0.2
455	315.51	462.26	-0.02	0.14
456	315.56	461.96	0.03	-0.16
457	315.32	462.35	-0.21	0.23
458	315.5	462	-0.03	-0.12
459	315.36	461.88	-0.17	-0.24
460	315.39	462.28	-0.14	0.16
461	315.44	461.96	-0.09	-0.16
462	315.67	461.98	0.14	-0.14
463	315.64	462.19	0.11	0.07
464	315.5	461.99	-0.03	-0.13
465	315.46	462.34	-0.07	0.22
466	315.33	461.96	-0.2	-0.16
467	315.39	462.19	-0.14	0.07
468	315.67	462.29	0.14	0.17
469	315.34	462.12	-0.19	0
470	315.63	462.16	0.1	0.04
471	315.38	462.19	-0.15	0.07
472	315.32	462.29	-0.21	0.17
473	315.3	461.92	-0.23	-0.2
474	315.49	461.89	-0.04	-0.23
475	315.37	461.91	-0.16	-0.21
476	315.48	462.27	-0.05	0.15
477	315.34	462.23	-0.19	0.11
478	315.6	462.33	0.07	0.21
479	315.38	462.3	-0.15	0.18
480	315.32	462.3	-0.21	0.18
481	315.77	461.89	0.24	-0.23
482	315.37	462.11	-0.16	-0.01
483	315.54	461.9	0.01	-0.22
484	315.6	462.04	0.07	-0.08
485	315.55	461.88	0.02	-0.24
486	315.72	461.91	0.19	-0.21
487	315.46	461.91	-0.07	-0.21
488	315.63	462.12	0.1	0
489	315.78	462.26	0.25	0.14
490	315.68	461.91	0.15	-0.21
491	315.72	462.37	0.19	0.25
492	315.76	461.89	0.23	-0.23
493	315.43	462.04	-0.1	-0.08
494	315.68	462.3	0.15	0.18
495	315.68	462.04	0.15	-0.08
496	315.43	461.87	-0.1	-0.25
497	315.28	462.07	-0.25	-0.05
498	315.38	462.36	-0.15	0.24
499	315.67	462.01	0.14	-0.11
500	315.53	462.27	0	0.15
501	315.29	461.95	-0.24	-0.17
502	315.75	462.09	0.22	-0.03
503	315.75	462.02	0.22	-0.1
504	315.55	462.29	0.02	0.17
505	315.55	462.12	0.02	0
506	315.71	461.92	0.18	-0.2
507	315.72	461.89	0.19	-0.23
508	315.34	461.97	-0.19	-0.15
509	315.73	462.22	0.2	0.1
510	315.57	462.07	0.04	-0.05
511	315.6	462.09	0.07	-0.03
512	315.7	461.9	0.17	-0.22
513	315.58	462.17	0.05	0.05
514	315.67	461.88	0.14	-0.24
515	315.33	461.98	-0.2	-0.14
516	315.45	462.08	-0.08	-0.04
517	315.56	462.09	0.03	-0.03
518	315.32	461.92	-0.21	-0.2
519	315.75	462.07	0.22	-0.05
520	315.46	461.93	-0.07	-0.19
521	315.28	462.1	-0.25	-0.02
522	315.51	462.05	-0.02	-0.07
523	315.72	461.87	0.19	-0.25
524	315.76	462.32	0.23	0.2
525	315.73	462.25	0.2	0.13
526	315.46	461.89	-0.07	-0.23
527	315.74	461.98	0.21	-0.14
528	315.33	462.23	-0.2	0.11
529	315.57	461.97	0.04	-0.15
530	315.69	462.37	0.16	0.25
531	315.69	462.29	0.16	0.17
532	315.45	462.3	-0.08	0.18
533	315.33	461.93	-0.2	-0.19
534	315.69	462.21	0.16	0.09
535	315.32	462.16	-0.21	0.04
536	315.33	462.24	-0.2	0.12
537	315.77	462.15	0.24	0.03
538	315.35	462.01	-0.18	-0.11
539	315.6	462.12	0.07	0
540	315.44	462.28	-0.09	0.16
541	315.36	462.22	-0.17	0.1
542	315.62	462.34	0.09	0.22
543	315.33	462.05	-0.2	-0.07
544	315.74	462.04	0.21	-0.08
545	315.42	462.01	-0.11	-0.11
546	315.78	462.19	0.25	0.07
547	315.78	461.93	0.25	-0.19
548	315.39	462.37	-0.14	0.25
549	315.64	462.28	0.11	0.16
550	315.58	462.33	0.05	0.21
551	315.45	462.3	-0.08	0.18
552	315.78	462.31	0.25	0.19
553	315.35	461.89	-0.18	-0.23
554	315.47	462.15	-0.06	0.03
555	315.36	461.97	-0.17	-0.15
556	315.72	462.3	0.19	0.18
557	315.41	462.11	-0.12	-0.01
558	315.73	461.88	0.2	-0.24
559	315.45	462.29	-0.08	0.17
560	315.52	461.9	-0.01	-0.22
561	315.39	462.25	-0.14	0.13
562	315.78	462.34	0.25	0.22
563	315.76	461.95	0.23	-0.17
564	315.63	461.93	0.1	-0.19
565	315.77	462.13	0.24	0.01
566	315.71	462.13	0.18	0.01
567	315.52	462.28	-0.01	0.16
568	315.6	462.19	0.07	0.07
569	315.65	462.35	0.12	0.23
570	315.41	462.36	-0.12	0.24
571	315.48	462.13	-0.05	0.01
572	315.62	462.24	0.09	0.12
573	315.61	461.88	0.08	-0.24
574	315.28	461.97	-0.25	-0.15
575	315.69	462.06	0.16	-0.06
576	315.51	462.06	-0.02	-0.06
577	315.62	462.05	0.09	-0.07
578	315.32	461.93	-0.21	-0.19
579	315.43	462.2	-0.1	0.08
580	315.43	462.17	-0.1	0.05
581	315.76	462.17	0.23	0.05
582	315.37	462.17	-0.16	0.05
583	315.45	462.1	-0.08	-0.02
584	315.53	462.33	0	0.21
585	315.57	462.11	0.04	-0.01
586	315.52	462.34	-0.01	0.22
587	315.6	462.29	0.07	0.17
588	315.74	461.92	0.21	-0.2
589	315.7	462.37	0.17	0.25
590	315.57	461.99	0.04	-0.13
591	315.3	462.13	-0.23	0.01
592	315.41	462.12	-0.12	0
593	315.32	462.07	-0.21	-0.05
594	315.42	461.94	-0.11	-0.18
595	315.4	462.05	-0.13	-0.07
596	315.38	462.22	-0.15	0.1
597	315.36	462.03	-0.17	-0.09
598	315.72	462.21	0.19	0.09
599	315.56	462.34	0.03	0.22
600	315.67	461.91	0.14	-0.21
601	315.38	462.28	-0.15	0.16
602	315.44	462.35	-0.09	0.23
603	315.33	462.16	-0.2	0.04
604	315.29	462.15	-0.24	0.03
605	315.57	462.1	0.04	-0.02
606	315.28	462.19	-0.25	0.07
607	315.45	462.18	-0.08	0.06
608	315.41	462.02	-0.12	-0.1
609	315.41	461.96	-0.12	-0.16
610	315.35	462.34	-0.18	0.22
611	315.52	462.07	-0.01	-0.05
612	315.77	462.2	0.24	0.08
613	315.54	462.24	0.01	0.12
614	315.28	461.91	-0.25	-0.21
615	315.44	462.2	-0.09	0.08
616	315.37	461.98	-0.16	-0.14
617	315.54	462.06	0.01	-0.06
618	315.48	462.18	-0.05	0.06
619	315.77	462.19	0.24	0.07
620	315.45	461.94	-0.08	-0.18
621	315.64	462.05	0.11	-0.07
622	315.68	462.25	0.15	0.13
623	315.47	462.36	-0.06	0.24
624	315.46	461.89	-0.07	-0.23
625	315.68	461.93	0.15	-0.19
626	315.35	462.17	-0.18	0.05
627	315.54	461.88	0.01	-0.24
628	315.58	462.06	0.05	-0.06
629	315.67	461.92	0.14	-0.2
630	315.41	462.29	-0.12	0.17
631	315.58	462.29	0.05	0.17
632	315.32	461.89	-0.21	-0.23
633	315.33	462.06	-0.2	-0.06
634	315.4	462.31	-0.13	0.19
635	315.67	462.16	0.14	0.04
636	315.47	462.05	-0.06	-0.07
637	315.36	462.05	-0.17	-0.07
638	315.57	462.24	0.04	0.12
639	315.61	462.21	0.08	0.09
640	315.55	462.08	0.02	-0.04
641	315.4	462.13	-0.13	0.01
642	315.44	461.87	-0.09	-0.25
643	315.77	462.18	0.24	0.06
644	315.68	462.36	0.15	0.24
645	315.72	461.92	0.19	-0.2
646	315.45	461.89	-0.08	-0.23
647	315.42	462.3	-0.11	0.18
648	315.4	461.91	-0.13	-0.21
649	315.74	462.34	0.21	0.22
650	315.46	462.28	-0.07	0.16
651	315.62	462.31	0.09	0.19
652	315.57	461.97	0.04	-0.15
653	315.42	461.89	-0.11	-0.23
654	315.76	462.25	0.23	0.13
655	315.7	461.96	0.17	-0.16
656	315.69	462.3	0.16	0.18
657	315.78	462	0.25	-0.12
658	315.37	462.22	-0.16	0.1
659	315.59	461.91	0.06	-0.21
660	315.3	462.03	-0.23	-0.09
661	315.56	462.34	0.03	0.22
662	315.36	462.02	-0.17	-0.1
663	315.62	461.93	0.09	-0.19
664	315.53	462.07	0	-0.05
665	315.4	461.95	-0.13	-0.17
666	315.49	462.03	-0.04	-0.09
667	315.29	462.03	-0.24	-0.09
668	315.37	462.02	-0.16	-0.1
669	315.37	462.36	-0.16	0.24
670	315.73	462.3	0.2	0.18
671	315.62	462.23	0.09	0.11
672	315.59	462.33	0.06	0.21
673	315.67	462.37	0.14	0.25
674	315.7	461.88	0.17	-0.24
675	315.69	462.2	0.16	0.08
676	315.39	462.15	-0.14	0.03
677	315.33	462.03	-0.2	-0.09
678	315.62	462.36	0.09	0.24
679	315.6	462.35	0.07	0.23
680	315.47	462.27	-0.06	0.15
681	315.69	462.09	0.16	-0.03
682	315.44	461.94	-0.09	-0.18
683	315.74	461.9	0.21	-0.22
684	315.63	462.16	0.1	0.04
685	315.55	462.32	0.02	0.2
686	315.58	461.98	0.05	-0.14
687	315.59	462.04	0.06	-0.08
688	315.74	462.01	0.21	-0.11
689	315.55	462.16	0.02	0.04
690	315.75	462.07	0.22	-0.05
691	315.72	462.36	0.19	0.24
692	315.6	462.32	0.07	0.2
693	315.31	462.24	-0.22	0.12
694	315.65	462.06	0.12	-0.06
695	315.78	461.88	0.25	-0.24
696	315.3	462.02	-0.23	-0.1
697	315.71	462.05	0.18	-0.07
698	315.74	461.87	0.21	-0.25
699	315.28	462.28	-0.25	0.16
700	315.74	462	0.21	-0.12
701	315.69	462.19	0.16	0.07
702	315.43	462.13	-0.1	0.01
703	315.59	462.05	0.06	-0.07
704	315.34	461.95	-0.19	-0.17
705	315.38	461.93	-0.15	-0.19
706	315.37	462.22	-0.16	0.1
707	315.28	462.08	-0.25	-0.04
708	315.58	461.95	0.05	-0.17
709	315.71	461.99	0.18	-0.13
710	315.69	462.03	0.16	-0.09
711	315.37	462.03	-0.16	-0.09
712	315.32	462.3	-0.21	0.18
713	315.72	462.07	0.19	-0.05
714	315.44	462.32	-0.09	0.2
715	315.77	462.05	0.24	-0.07
716	315.44	462.19	-0.09	0.07
717	315.49	462.05	-0.04	-0.07
718	315.35	462.03	-0.18	-0.09
719	315.57	462.34	0.04	0.22
720	315.33	462.08	-0.2	-0.04
721	315.29	462.22	-0.24	0.1
722	315.31	462.17	-0.22	0.05
723	315.36	462.01	-0.17	-0.11
724	315.58	462.13	0.05	0.01
725	315.32	462.09	-0.21	-0.03
726	315.46	462.25	-0.07	0.13
727	315.49	461.95	-0.04	-0.17
728	315.56	462.23	0.03	0.11
729	315.64	461.93	0.11	-0.19
730	315.32	462.25	-0.21	0.13
731	315.47	462.01	-0.06	-0.11
732	315.61	462.14	0.08	0.02
733	315.76	462.3	0.23	0.18
734	315.74	461.93	0.21	-0.19
735	315.59	462.29	0.06	0.17
736	315.73	462.15	0.2	0.03
737	315.47	462.29	-0.06	0.17
738	315.35	461.98	-0.18	-0.14
739	315.46	462.05	-0.07	-0.07
740	315.39	462.13	-0.14	0.01
741	315.56	461.94	0.03	-0.18
742	315.49	462.05	-0.04	-0.07
743	315.34	462.12	-0.19	0
744	315.59	462.19	0.06	0.07
745	315.32	462.28	-0.21	0.16
746	315.44	462.14	-0.09	0.02
747	315.51	462.3	-0.02	0.18
748	315.42	462.24	-0.11	0.12
749	315.36	462.07	-0.17	-0.05
750	315.32	462.31	-0.21	0.19
751	315.71	462.23	0.18	0.11
752	315.72	461.9	0.19	-0.22
753	315.51	462.19	-0.02	0.07
754	315.35	462.08	-0.18	-0.04
755	315.53	462.09	0	-0.03
756	315.35	462.16	-0.18	0.04
757	315.7	461.99	0.17	-0.13
758	315.73	462.27	0.2	0.15
759	315.73	462.33	0.2	0.21
760	315.56	461.92	0.03	-0.2
761	315.53	462.13	0	0.01
762	315.63	462.36	0.1	0.24
763	315.36	462.1	-0.17	-0.02
764	315.7	462.05	0.17	-0.07
765	315.3	461.98	-0.23	-0.14
766	315.6	462.05	0.07	-0.07
767	315.66	462.13	0.13	0.01
768	315.36	462.1	-0.17	-0.02
769	315.76	462.3	0.23	0.18
770	315.54	462.22	0.01	0.1
771	315.63	462.11	0.1	-0.01
772	315.44	462.13	-0.09	0.01
773	315.75	461.97	0.22	-0.15
774	315.53	462.23	0	0.11
775	315.78	462.37	0.25	0.25
776	315.62	462.36	0.09	0.24
777	315.39	461.89	-0.14	-0.23
778	315.68	462.11	0.15	-0.01
779	315.72	462.21	0.19	0.09
780	315.75	462.04	0.22	-0.08
781	315.58	461.96	0.05	-0.16
782	315.64	462.06	0.11	-0.06
783	315.3	462.31	-0.23	0.19
784	315.38	462.37	-0.15	0.25
785	315.43	461.92	-0.1	-0.2
786	315.75	462.28	0.22	0.16
787	315.51	462.07	-0.02	-0.05
788	315.38	461.96	-0.15	-0.16
789	315.66	462.31	0.13	0.19
790	315.36	462.37	-0.17	0.25
791	315.71	462.03	0.18	-0.09
792	315.47	462.17	-0.06	0.05
793	315.53	462.28	0	0.16
794	315.31	462.02	-0.22	-0.1
795	315.69	462.35	0.16	0.23
796	315.38	462.31	-0.15	0.19
797	315.29	462.08	-0.24	-0.04
798	315.36	461.97	-0.17	-0.15
799	315.45	462.25	-0.08	0.13
800	315.4	462.14	-0.13	0.02
801	315.66	461.96	0.13	-0.16
802	315.45	461.95	-0.08	-0.17
803	315.46	461.9	-0.07	-0.22
804	315.44	461.9	-0.09	-0.22
805	315.71	461.88	0.18	-0.24
806	315.64	461.94	0.11	-0.18
807	315.78	462.17	0.25	0.05
808	315.33	462.08	-0.2	-0.04
809	315.63	462.13	0.1	0.01
810	315.36	461.96	-0.17	-0.16
811	315.67	462.02	0.14	-0.1
812	315.71	461.95	0.18	-0.17
813	315.66	462.01	0.13	-0.11
814	315.28	462.18	-0.25	0.06
815	315.32	462.36	-0.21	0.24
816	315.3	461.93	-0.23	-0.19
817	315.28	461.98	-0.25	-0.14
818	315.6	462.35	0.07	0.23
819	315.29	462.23	-0.24	0.11
820	315.5	461.93	-0.03	-0.19
821	315.53	462.31	0	0.19
822	315.32	462.35	-0.21	0.23
823	315.36	462.29	-0.17	0.17
824	315.35	461.92	-0.18	-0.2
825	315.78	462.32	0.25	0.2
826	315.36	461.9	-0.17	-0.22
827	315.59	462.05	0.06	-0.07
828	315.33	462.37	-0.2	0.25
829	315.45	462.19	-0.08	0.07
830	315.73	462.13	0.2	0.01
831	315.35	461.9	-0.18	-0.22
832	315.61	461.98	0.08	-0.14
833	315.57	462.29	0.04	0.17
834	315.59	461.87	0.06	-0.25
835	315.42	462.31	-0.11	0.19
836	315.54	462.22	0.01	0.1
837	315.34	462.35	-0.19	0.23
838	315.56	462.2	0.03	0.08
839	315.51	462.23	-0.02	0.11
840	315.41	462.06	-0.12	-0.06
841	315.61	462.25	0.08	0.13
842	315.38	462.21	-0.15	0.09
843	315.6	461.99	0.07	-0.13
844	315.41	462.12	-0.12	0
845	315.78	462.01	0.25	-0.11
846	315.39	462.27	-0.14	0.15
847	315.71	462.18	0.18	0.06
848	315.31	462.08	-0.22	-0.04
849	315.52	462.16	-0.01	0.04
850	315.67	461.93	0.14	-0.19
851	315.56	461.94	0.03	-0.18
852	315.74	462.03	0.21	-0.09
853	315.54	462.14	0.01	0.02
854	315.66	462.07	0.13	-0.05
855	315.49	462	-0.04	-0.12
856	315.31	462.3	-0.22	0.18
857	315.28	462.18	-0.25	0.06
858	315.57	462.15	0.04	0.03
859	315.42	462.14	-0.11	0.02
860	315.4	461.89	-0.13	-0.23
861	315.38	462.02	-0.15	-0.1
862	315.5	462.03	-0.03	-0.09
863	315.52	462	-0.01	-0.12
864	315.73	462.29	0.2	0.17
865	315.44	461.98	-0.09	-0.14
866	315.6	461.9	0.07	-0.22
867	315.54	461.9	0.01	-0.22
868	315.7	462.26	0.17	0.14
869	315.58	462.3	0.05	0.18
870	315.34	462.21	-0.19	0.09
871	315.65	462.25	0.12	0.13
872	315.38	462.23	-0.15	0.11
873	315.48	461.89	-0.05	-0.23
874	315.71	462.06	0.18	-0.06
875	315.62	462.02	0.09	-0.1
876	315.45	461.88	-0.08	-0.24
877	315.66	462.15	0.13	0.03
878	315.6	461.88	0.07	-0.24
879	315.78	462.17	0.25	0.05
880	315.55	462.18	0.02	0.06
881	315.69	462.25	0.16	0.13
882	315.32	461.92	-0.21	-0.2
883	315.53	461.9	0	-0.22
884	315.65	461.99	0.12	-0.13
885	315.42	462.26	-0.11	0.14
886	315.59	461.95	0.06	-0.17
887	315.55	462.08	0.02	-0.04
888	315.59	462.04	0.06	-0.08
889	315.63	462.02	0.1	-0.1
890	315.75	462.14	0.22	0.02
891	315.64	462.15	0.11	0.03
892	315.64	461.99	0.11	-0.13
893	315.33	461.9	-0.2	-0.22
894	315.42	462.03	-0.11	-0.09
895	315.58	462.35	0.05	0.23
896	315.5	462.33	-0.03	0.21
897	315.46	462.35	-0.07	0.23
898	315.44	462.2	-0.09	0.08
899	315.38	462.21	-0.15	0.09
900	315.69	462.21	0.16	0.09
901	315.48	461.89	-0.05	-0.23
902	315.59	462.28	0.06	0.16
903	315.41	462.09	-0.12	-0.03
904	315.77	462.31	0.24	0.19
905	315.64	462.32	0.11	0.2
906	315.39	462.34	-0.14	0.22
907	315.49	461.96	-0.04	-0.16
908	315.49	462.33	-0.04	0.21
909	315.28	462.14	-0.25	0.02
910	315.69	462.24	0.16	0.12
911	315.55	462.32	0.02	0.2
912	315.5	462.21	-0.03	0.09
913	315.56	462.01	0.03	-0.11
914	315.59	462.29	0.06	0.17
915	315.32	462.19	-0.21	0.07
916	315.78	462.34	0.25	0.22
917	315.41	462.03	-0.12	-0.09
918	315.44	462.35	-0.09	0.23
919	315.38	462.29	-0.15	0.17
920	315.65	461.95	0.12	-0.17
921	315.74	462.02	0.21	-0.1
922	315.44	462.26	-0.09	0.14
923	315.67	461.96	0.14	-0.16
924	315.72	462.12	0.19	0
925	315.47	462.27	-0.06	0.15
926	315.38	462.22	-0.15	0.1
927	315.67	462.2	0.14	0.08
928	315.52	462.26	-0.01	0.14
929	315.35	462	-0.18	-0.12
930	315.5	461.98	-0.03	-0.14
931	315.69	461.88	0.16	-0.24
932	315.48	461.9	-0.05	-0.22
933	315.74	462.37	0.21	0.25
934	315.78	462.08	0.25	-0.04
935	315.29	462.11	-0.24	-0.01
936	315.73	462.03	0.2	-0.09
937	315.7	462.23	0.17	0.11
938	315.51	462.02	-0.02	-0.1
939	315.36	462.02	-0.17	-0.1
940	315.32	462.21	-0.21	0.09
941	315.37	462.25	-0.16	0.13
942	315.7	462.01	0.17	-0.11
943	315.74	461.99	0.21	-0.13
944	315.31	462.11	-0.22	-0.01
945	315.62	462.27	0.09	0.15
946	315.39	462.03	-0.14	-0.09
947	315.58	462.09	0.05	-0.03
948	315.59	462.3	0.06	0.18
949	315.63	462.36	0.1	0.24
950	315.61	461.92	0.08	-0.2
951	315.43	462.1	-0.1	-0.02
952	315.42	462.08	-0.11	-0.04
953	315.45	462.34	-0.08	0.22
954	315.56	462.12	0.03	0
955	315.32	462.04	-0.21	-0.08
956	315.61	462.01	0.08	-0.11
957	315.39	461.98	-0.14	-0.14
958	315.59	462.35	0.06	0.23
959	315.61	461.94	0.08	-0.18
960	315.5	462.23	-0.03	0.11
961	315.36	462.12	-0.17	0
962	315.65	461.92	0.12	-0.2
963	315.58	462.29	0.05	0.17
964	315.68	462.08	0.15	-0.04
965	315.32	461.96	-0.21	-0.16
966	315.38	462.25	-0.15	0.13
967	315.67	462.18	0.14	0.06
968	315.74	462.06	0.21	-0.06
969	315.31	462.12	-0.22	0
970	315.74	462.26	0.21	0.14
971	315.53	462.19	0	0.07
972	315.31	462.34	-0.22	0.22
973	315.36	462.11	-0.17	-0.01
974	315.51	462.14	-0.02	0.02
975	315.68	462.09	0.15	-0.03
976	315.53	461.96	0	-0.16
977	315.31	461.93	-0.22	-0.19
978	315.56	462.19	0.03	0.07
979	315.35	462.23	-0.18	0.11
980	315.31	462.09	-0.22	-0.03
981	315.59	461.99	0.06	-0.13
982	315.28	462.22	-0.25	0.1
983	315.64	461.95	0.11	-0.17
984	315.74	461.92	0.21	-0.2
985	315.47	461.99	-0.06	-0.13
986	315.69	462.01	0.16	-0.11
987	315.41	462.19	-0.12	0.07
988	315.57	462.21	0.04	0.09
989	315.5	462.17	-0.03	0.05
990	315.65	462.3	0.12	0.18
991	315.6	462	0.07	-0.12
992	315.48	462.34	-0.05	0.22
993	315.71	462.01	0.18	-0.11
994	315.53	462.32	0	0.2
995	315.78	462.14	0.25	0.02
996	315.32	461.99	-0.21	-0.13
997	315.42	462.21	-0.11	0.09
998	315.75	462.3	0.22	0.18
999	315.63	461.99	0.1	-0.13
1000	315.56	462.05	0.03	-0.07
1001	315.67	462.22	0.14	0.1
1002	315.3	462.17	-0.23	0.05
1003	315.61	462.23	0.08	0.11
1004	315.36	462.24	-0.17	0.12
1005	315.65	462.36	0.12	0.24
1006	315.48	461.93	-0.05	-0.19
1007	315.75	462.15	0.22	0.03
1008	315.64	462.24	0.11	0.12
1009	315.31	461.94	-0.22	-0.18
1010	315.61	462.26	0.08	0.14
1011	315.66	461.98	0.13	-0.14
1012	315.37	461.96	-0.16	-0.16
1013	315.28	462.31	-0.25	0.19
1014	315.43	461.97	-0.1	-0.15
1015	315.37	462.1	-0.16	-0.02
1016	315.34	462.34	-0.19	0.22
1017	315.56	462.06	0.03	-0.06
1018	315.65	462.16	0.12	0.04
1019	315.63	461.93	0.1	-0.19
1020	315.64	462.06	0.11	-0.06
1021	315.63	461.92	0.1	-0.2
1022	315.47	462.04	-0.06	-0.08
1023	315.37	461.88	-0.16	-0.24
1024	315.45	461.95	-0.08	-0.17
1025	315.31	462.2	-0.22	0.08
1026	315.41	462.05	-0.12	-0.07
1027	315.72	462.18	0.19	0.06
1028	315.7	462.24	0.17	0.12
1029	315.62	462.23	0.09	0.11
1030	315.41	462.3	-0.12	0.18
1031	315.74	462.3	0.21	0.18
1032	315.36	462.07	-0.17	-0.05
1033	315.35	462.15	-0.18	0.03
1034	315.56	462.19	0.03	0.07
1035	315.34	462.19	-0.19	0.07
1036	315.35	462.01	-0.18	-0.11
1037	315.46	461.96	-0.07	-0.16
1038	315.71	462.18	0.18	0.06
1039	315.31	462.18	-0.22	0.06
1040	315.33	461.98	-0.2	-0.14
1041	315.5	462.32	-0.03	0.2
1042	315.76	461.98	0.23	-0.14
1043	315.66	462.23	0.13	0.11
1044	315.38	461.94	-0.15	-0.18
1045	315.61	462.16	0.08	0.04
1046	315.75	462.33	0.22	0.21
1047	315.32	462.34	-0.21	0.22
1048	315.3	462.36	-0.23	0.24
1049	315.34	462.29	-0.19	0.17
1050	315.62	462.1	0.09	-0.02
1051	315.34	461.97	-0.19	-0.15
1052	315.63	462.04	0.1	-0.08
1053	315.55	461.92	0.02	-0.2
1054	315.55	462.15	0.02	0.03
1055	315.63	461.92	0.1	-0.2
1056	315.5	462.1	-0.03	-0.02
1057	315.36	461.97	-0.17	-0.15
1058	315.47	462.04	-0.06	-0.08
1059	315.34	462.31	-0.19	0.19
1060	315.41	461.97	-0.12	-0.15
1061	315.28	462.1	-0.25	-0.02
1062	315.56	462.18	0.03	0.06
1063	315.61	461.9	0.08	-0.22
1064	315.58	461.98	0.05	-0.14
1065	315.4	461.87	-0.13	-0.25
1066	315.48	461.99	-0.05	-0.13
1067	315.76	462.35	0.23	0.23
1068	315.4	462.17	-0.13	0.05
1069	315.64	462.21	0.11	0.09
1070	315.68	461.94	0.15	-0.18
1071	315.49	462.27	-0.04	0.15
1072	315.65	462.02	0.12	-0.1
1073	315.67	462.24	0.14	0.12
1074	315.65	462.26	0.12	0.14
1075	315.56	462.18	0.03	0.06
1076	315.39	462.14	-0.14	0.02
1077	315.37	461.97	-0.16	-0.15
1078	315.64	462.37	0.11	0.25
1079	315.65	462.11	0.12	-0.01
1080	315.5	462.34	-0.03	0.22
1081	315.77	462.24	0.24	0.12
1082	315.49	462.35	-0.04	0.23
1083	315.62	462.37	0.09	0.25
1084	315.28	462.06	-0.25	-0.06
1085	315.28	461.9	-0.25	-0.22
1086	315.78	462.31	0.25	0.19
1087	315.36	462.13	-0.17	0.01
1088	315.49	462.06	-0.04	-0.06
1089	315.29	462.17	-0.24	0.05
1090	315.44	462.32	-0.09	0.2
1091	315.57	461.9	0.04	-0.22
1092	315.59	461.95	0.06	-0.17
1093	315.65	462.21	0.12	0.09
1094	315.42	461.95	-0.11	-0.17
1095	315.66	462.07	0.13	-0.05
1096	315.72	461.96	0.19	-0.16
1097	315.34	461.96	-0.19	-0.16
1098	315.44	462.31	-0.09	0.19
1099	315.42	462.11	-0.11	-0.01
1100	315.29	462	-0.24	-0.12
1101	315.57	462.16	0.04	0.04
1102	315.78	462.31	0.25	0.19
1103	315.46	461.9	-0.07	-0.22
1104	315.76	462.14	0.23	0.02
1105	315.38	462.12	-0.15	0
1106	315.76	462.16	0.23	0.04
1107	315.62	462.06	0.09	-0.06
1108	315.64	462.27	0.11	0.15
1109	315.53	462.29	0	0.17
1110	315.55	462.2	0.02	0.08
1111	315.48	462.06	-0.05	-0.06
1112	315.4	462	-0.13	-0.12
1113	315.61	462.35	0.08	0.23
1114	315.32	461.98	-0.21	-0.14
1115	315.35	462.05	-0.18	-0.07
1116	315.37	462.13	-0.16	0.01
1117	315.61	462.03	0.08	-0.09
1118	315.58	461.88	0.05	-0.24
1119	315.4	462.09	-0.13	-0.03
1120	315.45	462.13	-0.08	0.01
1121	315.51	462.25	-0.02	0.13
1122	315.51	461.96	-0.02	-0.16
1123	315.41	461.95	-0.12	-0.17
1124	315.37	462.14	-0.16	0.02
1125	315.49	462.28	-0.04	0.16
1126	315.5	461.87	-0.03	-0.25
1127	315.4	462.19	-0.13	0.07
1128	315.73	462.19	0.2	0.07
1129	315.61	462.16	0.08	0.04
1130	315.38	462.34	-0.15	0.22
1131	315.35	462.13	-0.18	0.01
1132	315.73	462.26	0.2	0.14
1133	315.55	461.93	0.02	-0.19
1134	315.4	462.34	-0.13	0.22
1135	315.67	461.93	0.14	-0.19
1136	315.63	461.92	0.1	-0.2
1137	315.44	462.24	-0.09	0.12
1138	315.67	461.9	0.14	-0.22
1139	315.65	462.28	0.12	0.16
1140	315.67	461.9	0.14	-0.22
1141	315.53	461.89	0	-0.23
1142	315.6	462.05	0.07	-0.07
1143	315.55	462.02	0.02	-0.1
1144	315.7	461.91	0.17	-0.21
1145	315.49	462.03	-0.04	-0.09
1146	315.64	462.17	0.11	0.05
1147	315.62	462.05	0.09	-0.07
1148	315.64	462.18	0.11	0.06
1149	315.3	462.14	-0.23	0.02
1150	315.31	462.13	-0.22	0.01
1151	315.36	462.32	-0.17	0.2
1152	315.78	461.94	0.25	-0.18
1153	315.76	462.23	0.23	0.11
1154	315.78	461.9	0.25	-0.22
1155	315.73	461.87	0.2	-0.25
1156	315.54	461.97	0.01	-0.15
1157	315.48	462.11	-0.05	-0.01
1158	315.3	462.26	-0.23	0.14
1159	315.57	461.89	0.04	-0.23
1160	315.75	462.24	0.22	0.12
1161	315.65	462.08	0.12	-0.04
1162	315.28	462.14	-0.25	0.02
1163	315.5	462.02	-0.03	-0.1
1164	315.41	462.18	-0.12	0.06
1165	315.73	462.15	0.2	0.03
1166	315.35	462.29	-0.18	0.17
1167	315.67	462.03	0.14	-0.09
1168	315.74	461.98	0.21	-0.14
1169	315.78	462.23	0.25	0.11
1170	315.69	462.35	0.16	0.23
1171	315.64	462.36	0.11	0.24
1172	315.75	462.26	0.22	0.14
1173	315.43	462.24	-0.1	0.12
1174	315.57	462.01	0.04	-0.11
1175	315.54	462.24	0.01	0.12
1176	315.42	461.95	-0.11	-0.17
1177	315.44	462.15	-0.09	0.03
1178	315.39	462.29	-0.14	0.17
1179	315.69	462.14	0.16	0.02
1180	315.68	462.05	0.15	-0.07
1181	315.71	462.2	0.18	0.08
1182	315.74	461.89	0.21	-0.23
1183	315.48	462.27	-0.05	0.15
1184	315.29	461.95	-0.24	-0.17
1185	315.31	462.17	-0.22	0.05
1186	315.34	462.1	-0.19	-0.02
1187	315.47	462.24	-0.06	0.12
1188	315.28	462.07	-0.25	-0.05
1189	315.48	461.92	-0.05	-0.2
1190	315.5	462.18	-0.03	0.06
1191	315.61	461.99	0.08	-0.13
1192	315.61	462	0.08	-0.12
1193	315.34	461.96	-0.19	-0.16
1194	315.59	462.35	0.06	0.23
1195	315.74	462.09	0.21	-0.03
1196	315.61	462.25	0.08	0.13
1197	315.49	462.09	-0.04	-0.03
1198	315.44	462.3	-0.09	0.18
1199	315.69	462.26	0.16	0.14
1200	315.45	462.12	-0.08	0
1201	315.37	462.18	-0.16	0.06
1202	315.45	462.28	-0.08	0.16
1203	315.78	461.97	0.25	-0.15
1204	315.43	461.87	-0.1	-0.25
1205	315.61	461.93	0.08	-0.19
1206	315.33	461.88	-0.2	-0.24
1207	315.76	462.08	0.23	-0.04
1208	315.33	462.13	-0.2	0.01
1209	315.41	462.31	-0.12	0.19
1210	315.65	462.04	0.12	-0.08
1211	315.74	462.05	0.21	-0.07
1212	315.32	462.04	-0.21	-0.08
1213	315.62	462.32	0.09	0.2
1214	315.54	462.25	0.01	0.13
1215	315.34	462.06	-0.19	-0.06
1216	315.74	462.13	0.21	0.01
1217	315.75	462.25	0.22	0.13
1218	315.36	462.06	-0.17	-0.06
1219	315.6	461.88	0.07	-0.24
1220	315.36	462.28	-0.17	0.16
1221	315.41	462.27	-0.12	0.15
1222	315.38	462.1	-0.15	-0.02
1223	315.37	462.28	-0.16	0.16
1224	315.41	462.28	-0.12	0.16
1225	315.55	462.15	0.02	0.03
1226	315.7	462.29	0.17	0.17
1227	315.47	461.95	-0.06	-0.17
1228	315.71	462.36	0.18	0.24
1229	315.5	461.9	-0.03	-0.22
1230	315.64	462.16	0.11	0.04
1231	315.69	461.98	0.16	-0.14
1232	315.29	462.05	-0.24	-0.07
1233	315.59	462	0.06	-0.12
1234	315.35	462.04	-0.18	-0.08
1235	315.77	462.01	0.24	-0.11
1236	315.46	462.23	-0.07	0.11
1237	315.77	461.88	0.24	-0.24
1238	315.51	462.28	-0.02	0.16
1239	315.31	462.31	-0.22	0.19
1240	315.55	461.94	0.02	-0.18
1241	315.47	462.06	-0.06	-0.06
1242	315.69	462.16	0.16	0.04
1243	315.38	462.19	-0.15	0.07
1244	315.71	462.1	0.18	-0.02
1245	315.34	462.06	-0.19	-0.06
1246	315.6	462.32	0.07	0.2
1247	315.76	462.35	0.23	0.23
1248	315.71	462.14	0.18	0.02
1249	315.35	462.23	-0.18	0.11
1250	315.73	462.02	0.2	-0.1
1251	315.31	461.9	-0.22	-0.22
1252	315.43	461.89	-0.1	-0.23
1253	315.3	462.23	-0.23	0.11
1254	315.69	462.31	0.16	0.19
1255	315.46	462.14	-0.07	0.02
1256	315.52	461.9	-0.01	-0.22
1257	315.43	462.29	-0.1	0.17
1258	315.41	462.12	-0.12	0
1259	315.4	462.03	-0.13	-0.09
1260	315.39	461.94	-0.14	-0.18
1261	315.46	462.21	-0.07	0.09
1262	315.53	462.14	0	0.02
1263	315.6	462.03	0.07	-0.09
1264	315.28	462.29	-0.25	0.17
1265	315.74	462.14	0.21	0.02
1266	315.7	462.24	0.17	0.12
1267	315.33	462.03	-0.2	-0.09
1268	315.65	462.08	0.12	-0.04
1269	315.4	461.89	-0.13	-0.23
1270	315.72	462.15	0.19	0.03
1271	315.74	462.17	0.21	0.05
1272	315.51	461.93	-0.02	-0.19
1273	315.52	462.32	-0.01	0.2
1274	315.48	462.12	-0.05	0
1275	315.55	462.04	0.02	-0.08
1276	315.33	462.07	-0.2	-0.05
1277	315.46	462.36	-0.07	0.24
1278	315.29	461.93	-0.24	-0.19
1279	315.73	462.34	0.2	0.22
1280	315.35	461.92	-0.18	-0.2
1281	315.66	462.28	0.13	0.16
1282	315.53	462.33	0	0.21
1283	315.63	462.23	0.1	0.11
1284	315.37	461.87	-0.16	-0.25
1285	315.59	462.3	0.06	0.18
1286	315.38	462.09	-0.15	-0.03
1287	315.74	462.12	0.21	0
1288	315.62	461.91	0.09	-0.21
1289	315.64	461.88	0.11	-0.24
1290	315.62	462.07	0.09	-0.05
1291	315.73	462.32	0.2	0.2
1292	315.75	461.92	0.22	-0.2
1293	315.55	462.31	0.02	0.19
1294	315.29	462.18	-0.24	0.06
1295	315.7	462.24	0.17	0.12
1296	315.42	461.93	-0.11	-0.19
1297	315.69	462.2	0.16	0.08
1298	315.66	462.01	0.13	-0.11
1299	315.66	462.1	0.13	-0.02
1300	315.77	462.1	0.24	-0.02
1301	315.36	462.33	-0.17	0.21
1302	315.63	462	0.1	-0.12
1303	315.59	461.98	0.06	-0.14
1304	315.28	462.35	-0.25	0.23
1305	315.55	461.91	0.02	-0.21
1306	315.51	462	-0.02	-0.12
1307	315.57	462.14	0.04	0.02
1308	315.28	462.17	-0.25	0.05
1309	315.71	462.13	0.18	0.01
1310	315.46	461.96	-0.07	-0.16
1311	315.29	462.33	-0.24	0.21
1312	315.67	462.36	0.14	0.24
1313	315.59	462.07	0.06	-0.05
1314	315.54	462.34	0.01	0.22
1315	315.6	461.88	0.07	-0.24
1316	315.73	461.93	0.2	-0.19
1317	315.48	462.3	-0.05	0.18
1318	315.39	462.15	-0.14	0.03
1319	315.48	461.92	-0.05	-0.2
1320	315.52	462.28	-0.01	0.16
1321	315.41	462.04	-0.12	-0.08
1322	315.32	462.03	-0.21	-0.09
1323	315.39	462.1	-0.14	-0.02
1324	315.43	462.29	-0.1	0.17
1325	315.34	462.09	-0.19	-0.03
1326	315.72	461.92	0.19	-0.2
1327	315.56	462.14	0.03	0.02
1328	315.52	461.89	-0.01	-0.23
1329	315.32	462.27	-0.21	0.15
1330	315.61	462.11	0.08	-0.01
1331	315.58	461.97	0.05	-0.15
1332	315.76	462.16	0.23	0.04
1333	315.49	462.1	-0.04	-0.02
1334	315.51	461.92	-0.02	-0.2
1335	315.56	461.97	0.03	-0.15
1336	315.61	462.3	0.08	0.18
1337	315.57	461.91	0.04	-0.21
1338	315.29	462.37	-0.24	0.25
1339	315.3	462.23	-0.23	0.11
1340	315.4	462.35	-0.13	0.23
1341	315.75	461.93	0.22	-0.19
1342	315.51	462.07	-0.02	-0.05
1343	315.58	461.96	0.05	-0.16
1344	315.44	462.01	-0.09	-0.11
1345	315.51	462.25	-0.02	0.13
1346	315.36	462.03	-0.17	-0.09
1347	315.53	461.95	0	-0.17
1348	315.7	462.03	0.17	-0.09
1349	315.63	462.28	0.1	0.16
1350	315.57	462.13	0.04	0.01
1351	315.45	461.95	-0.08	-0.17
1352	315.68	462.21	0.15	0.09
1353	315.28	462.18	-0.25	0.06
1354	315.62	462.1	0.09	-0.02
1355	315.73	462.12	0.2	0
1356	315.59	462.25	0.06	0.13
1357	315.67	461.93	0.14	-0.19
1358	315.47	462.32	-0.06	0.2
1359	315.33	462.09	-0.2	-0.03
1360	315.46	462.18	-0.07	0.06
1361	315.32	462.12	-0.21	0
1362	315.55	462	0.02	-0.12
1363	315.33	462.13	-0.2	0.01
1364	315.74	462.21	0.21	0.09
1365	315.36	462.05	-0.17	-0.07
1366	315.53	462.27	0	0.15
1367	315.4	462.3	-0.13	0.18
1368	315.38	462.05	-0.15	-0.07
1369	315.39	462.33	-0.14	0.21
1370	315.33	462.09	-0.2	-0.03
1371	315.62	461.98	0.09	-0.14
1372	315.38	462.26	-0.15	0.14
1373	315.59	461.95	0.06	-0.17
1374	315.37	462.13	-0.16	0.01
1375	315.43	461.94	-0.1	-0.18
1376	315.53	462.29	0	0.17
1377	315.37	462.04	-0.16	-0.08
1378	315.77	462.06	0.24	-0.06
1379	315.44	462.22	-0.09	0.1
1380	315.62	462.09	0.09	-0.03
1381	315.3	462.01	-0.23	-0.11
1382	315.58	461.97	0.05	-0.15
1383	315.66	462.05	0.13	-0.07
1384	315.72	461.98	0.19	-0.14
1385	315.66	462.19	0.13	0.07
1386	315.71	461.97	0.18	-0.15
1387	315.78	461.94	0.25	-0.18
1388	315.65	462.2	0.12	0.08
1389	315.33	461.9	-0.2	-0.22
1390	315.68	462.01	0.15	-0.11
1391	315.69	462.33	0.16	0.21
1392	315.29	462.02	-0.24	-0.1
1393	315.78	462.06	0.25	-0.06
1394	315.31	462.19	-0.22	0.07
1395	315.47	462.26	-0.06	0.14
1396	315.3	462.36	-0.23	0.24
1397	315.42	462.32	-0.11	0.2
1398	315.64	462.28	0.11	0.16
1399	315.61	462.17	0.08	0.05
1400	315.77	462.08	0.24	-0.04
1401	315.71	462.32	0.18	0.2
1402	315.45	462.07	-0.08	-0.05
1403	315.48	461.9	-0.05	-0.22
1404	315.44	462.27	-0.09	0.15
1405	315.56	462.24	0.03	0.12
1406	315.73	462.35	0.2	0.23
1407	315.56	461.93	0.03	-0.19
1408	315.44	461.97	-0.09	-0.15
1409	315.68	462.32	0.15	0.2
1410	315.3	462.02	-0.23	-0.1
1411	315.66	462.32	0.13	0.2
1412	315.34	462.32	-0.19	0.2
1413	315.55	462.09	0.02	-0.03
1414	315.54	461.99	0.01	-0.13
1415	315.54	462.27	0.01	0.15
1416	315.5	462.31	-0.03	0.19
1417	315.37	462.34	-0.16	0.22
1418	315.64	461.99	0.11	-0.13
1419	315.52	462.35	-0.01	0.23
1420	315.66	462.12	0.13	0
1421	315.52	462	-0.01	-0.12
1422	315.38	462.35	-0.15	0.23
1423	315.69	462.09	0.16	-0.03
1424	315.41	461.98	-0.12	-0.14
1425	315.61	461.91	0.08	-0.21
1426	315.4	462.09	-0.13	-0.03
1427	315.61	462.26	0.08	0.14
1428	315.53	462.29	0	0.17
1429	315.3	461.95	-0.23	-0.17
1430	315.53	461.92	0	-0.2
1431	315.71	462.12	0.18	0
1432	315.71	462.01	0.18	-0.11
1433	315.5	462.28	-0.03	0.16
1434	315.29	462.01	-0.24	-0.11
1435	315.31	461.97	-0.22	-0.15
1436	315.61	462.03	0.08	-0.09
1437	315.57	462.07	0.04	-0.05
1438	315.76	462.34	0.23	0.22
1439	315.63	462.33	0.1	0.21
1440	315.37	462.09	-0.16	-0.03
1441	315.35	462.14	-0.18	0.02
1442	315.38	462.23	-0.15	0.11
1443	315.64	462.12	0.11	0
1444	315.53	461.93	0	-0.19
1445	315.74	462.11	0.21	-0.01
1446	315.73	461.87	0.2	-0.25
1447	315.67	462.18	0.14	0.06
1448	315.6	462.11	0.07	-0.01
1449	315.58	462.19	0.05	0.07
1450	315.73	462.21	0.2	0.09
1451	315.45	462.13	-0.08	0.01
1452	315.43	462.07	-0.1	-0.05
1453	315.41	462.08	-0.12	-0.04
1454	315.4	462.13	-0.13	0.01
1455	315.41	461.9	-0.12	-0.22
1456	315.37	462.11	-0.16	-0.01
1457	315.56	461.88	0.03	-0.24
1458	315.68	462.18	0.15	0.06
1459	315.38	462.03	-0.15	-0.09
1460	315.53	461.9	0	-0.22
1461	315.77	462.05	0.24	-0.07
1462	315.51	461.94	-0.02	-0.18
1463	315.31	462.24	-0.22	0.12
1464	315.69	462.27	0.16	0.15
1465	315.32	461.9	-0.21	-0.22
1466	315.32	462.07	-0.21	-0.05
1467	315.28	462.14	-0.25	0.02
1468	315.71	462.37	0.18	0.25
1469	315.49	461.99	-0.04	-0.13
1470	315.77	462.14	0.24	0.02
1471	315.44	462.13	-0.09	0.01
1472	315.58	462.13	0.05	0.01
1473	315.37	462.29	-0.16	0.17
1474	315.61	461.91	0.08	-0.21
1475	315.66	462.08	0.13	-0.04
1476	315.72	462.3	0.19	0.18
1477	315.45	461.97	-0.08	-0.15
1478	315.66	461.9	0.13	-0.22
1479	315.62	462.27	0.09	0.15
1480	315.31	462.15	-0.22	0.03
1481	315.58	461.88	0.05	-0.24
1482	315.59	462.2	0.06	0.08
1483	315.65	461.97	0.12	-0.15
1484	315.53	462.35	0	0.23
1485	315.58	462.2	0.05	0.08
1486	315.31	462.04	-0.22	-0.08
1487	315.39	462.18	-0.14	0.06
1488	315.33	462.11	-0.2	-0.01
1489	315.55	462.3	0.02	0.18
1490	315.6	462.08	0.07	-0.04
1491	315.57	462.37	0.04	0.25
1492	315.51	462.04	-0.02	-0.08
1493	315.61	462.03	0.08	-0.09
1494	315.52	461.92	-0.01	-0.2
1495	315.51	461.97	-0.02	-0.15
1496	315.57	462.12	0.04	0
1497	315.49	462.12	-0.04	0
1498	315.64	462.37	0.11	0.25
1499	315.36	462.16	-0.17	0.04
1500	315.78	461.91	0.25	-0.21
1501	315.64	461.94	0.11	-0.18
1502	315.3	462.19	-0.23	0.07
1503	315.56	462.03	0.03	-0.09
1504	315.55	462.18	0.02	0.06
1505	315.71	462.08	0.18	-0.04
1506	315.69	462.36	0.16	0.24
1507	315.78	462.12	0.25	0
1508	315.44	461.95	-0.09	-0.17
1509	315.47	462.19	-0.06	0.07
1510	315.32	462.26	-0.21	0.14
1511	315.57	462.08	0.04	-0.04
1512	315.46	461.95	-0.07	-0.17
1513	315.37	462.18	-0.16	0.06
1514	315.65	462.05	0.12	-0.07
1515	315.76	461.95	0.23	-0.17
1516	315.61	462.28	0.08	0.16
1517	315.59	462.31	0.06	0.19
1518	315.68	462.22	0.15	0.1
1519	315.69	462.19	0.16	0.07
1520	315.44	462.01	-0.09	-0.11
1521	315.75	462.23	0.22	0.11
1522	315.74	462.34	0.21	0.22
1523	315.65	461.97	0.12	-0.15
1524	315.75	462.16	0.22	0.04
1525	315.62	462.16	0.09	0.04
1526	315.36	462.1	-0.17	-0.02
1527	315.7	462.25	0.17	0.13
1528	315.42	462.31	-0.11	0.19
1529	315.53	462.25	0	0.13
1530	315.6	461.99	0.07	-0.13
1531	315.62	462.01	0.09	-0.11
1532	315.63	462.12	0.1	0
1533	315.76	462.29	0.23	0.17
1534	315.76	462.04	0.23	-0.08
1535	315.34	461.89	-0.19	-0.23
1536	315.35	462.2	-0.18	0.08
1537	315.74	462.05	0.21	-0.07
1538	315.68	462.17	0.15	0.05
1539	315.59	462.2	0.06	0.08
1540	315.44	462.2	-0.09	0.08
1541	315.52	462.35	-0.01	0.23
1542	315.61	462.17	0.08	0.05
1543	315.38	462.09	-0.15	-0.03
1544	315.69	462.08	0.16	-0.04
1545	315.77	462.14	0.24	0.02
1546	315.47	462.16	-0.06	0.04
1547	315.5	462.13	-0.03	0.01
1548	315.61	462.2	0.08	0.08
1549	315.53	462.29	0	0.17
1550	315.49	461.96	-0.04	-0.16
1551	315.78	462.21	0.25	0.09
1552	315.29	461.92	-0.24	-0.2
1553	315.63	462.21	0.1	0.09
1554	315.55	462.25	0.02	0.13
1555	315.66	462.16	0.13	0.04
1556	315.76	462.27	0.23	0.15
1557	315.36	462.05	-0.17	-0.07
1558	315.69	462.25	0.16	0.13
1559	315.29	462.04	-0.24	-0.08
1560	315.47	461.98	-0.06	-0.14
1561	315.39	462.34	-0.14	0.22
1562	315.47	461.93	-0.06	-0.19
1563	315.34	462.09	-0.19	-0.03
1564	315.56	462.06	0.03	-0.06
1565	315.66	461.96	0.13	-0.16
1566	315.42	462.18	-0.11	0.06
1567	315.56	462.03	0.03	-0.09
1568	315.6	462.23	0.07	0.11
1569	315.74	462.36	0.21	0.24
1570	315.42	462.19	-0.11	0.07
1571	315.64	462.24	0.11	0.12
1572	315.51	462.07	-0.02	-0.05
1573	315.33	462.05	-0.2	-0.07
1574	315.48	462.02	-0.05	-0.1
1575	315.59	462.07	0.06	-0.05
1576	315.49	462.19	-0.04	0.07
1577	315.69	462.31	0.16	0.19
1578	315.59	461.93	0.06	-0.19
1579	315.7	462.16	0.17	0.04
1580	315.57	462.18	0.04	0.06
1581	315.28	461.99	-0.25	-0.13
1582	315.51	462.21	-0.02	0.09
1583	315.62	462.36	0.09	0.24
1584	315.42	461.91	-0.11	-0.21
1585	315.61	462.3	0.08	0.18
1586	315.77	461.97	0.24	-0.15
1587	315.28	462.01	-0.25	-0.11
1588	315.78	461.87	0.25	-0.25
1589	315.64	462.15	0.11	0.03
1590	315.62	462.23	0.09	0.11
1591	315.74	462.26	0.21	0.14
1592	315.46	462	-0.07	-0.12
1593	315.58	462.32	0.05	0.2
1594	315.46	462.01	-0.07	-0.11
1595	315.52	461.96	-0.01	-0.16
1596	315.45	462.35	-0.08	0.23
1597	315.38	462.04	-0.15	-0.08
1598	315.77	462.29	0.24	0.17
1599	315.76	462.05	0.23	-0.07
1600	315.46	461.94	-0.07	-0.18
1601	315.32	461.88	-0.21	-0.24
1602	315.34	462.08	-0.19	-0.04
1603	315.55	462.32	0.02	0.2
1604	315.57	461.92	0.04	-0.2
1605	315.36	461.94	-0.17	-0.18
1606	315.41	462.07	-0.12	-0.05
1607	315.53	461.92	0	-0.2
1608	315.59	462.07	0.06	-0.05
1609	315.51	462.36	-0.02	0.24
1610	315.32	462.3	-0.21	0.18
1611	315.41	462.17	-0.12	0.05
1612	315.39	462.22	-0.14	0.1
1613	315.64	461.91	0.11	-0.21
1614	315.66	462.16	0.13	0.04
1615	315.5	462.09	-0.03	-0.03
1616	315.45	461.91	-0.08	-0.21
1617	315.32	462.06	-0.21	-0.06
1618	315.73	462.29	0.2	0.17
1619	315.28	461.87	-0.25	-0.25
1620	315.34	462.22	-0.19	0.1
1621	315.57	462.21	0.04	0.09
1622	315.45	462.35	-0.08	0.23
1623	315.36	462.2	-0.17	0.08
1624	315.68	462.1	0.15	-0.02
1625	315.35	461.92	-0.18	-0.2
1626	315.76	461.99	0.23	-0.13
1627	315.54	461.87	0.01	-0.25
1628	315.61	462.2	0.08	0.08
1629	315.53	462.05	0	-0.07
1630	315.73	462.02	0.2	-0.1
1631	315.33	462.34	-0.2	0.22
1632	315.3	462.08	-0.23	-0.04
1633	315.37	462.09	-0.16	-0.03
1634	315.37	462.32	-0.16	0.2
1635	315.31	462.36	-0.22	0.24
1636	315.46	462.36	-0.07	0.24
1637	315.47	461.95	-0.06	-0.17
1638	315.6	462.36	0.07	0.24
1639	315.32	462.23	-0.21	0.11
1640	315.62	461.9	0.09	-0.22
1641	315.45	462.08	-0.08	-0.04
1642	315.75	462.02	0.22	-0.1
1643	315.63	462.29	0.1	0.17
1644	315.63	462.27	0.1	0.15
1645	315.28	462.16	-0.25	0.04
1646	315.39	462.31	-0.14	0.19
1647	315.72	462.08	0.19	-0.04
1648	315.3	462.21	-0.23	0.09
1649	315.59	462.21	0.06	0.09
1650	315.33	461.97	-0.2	-0.15
1651	315.7	462.21	0.17	0.09
1652	315.42	461.95	-0.11	-0.17
1653	315.54	461.96	0.01	-0.16
1654	315.78	462.03	0.25	-0.09
1655	315.57	462.34	0.04	0.22
1656	315.73	462.1	0.2	-0.02
1657	315.58	462.03	0.05	-0.09
1658	315.75	462.26	0.22	0.14
1659	315.73	462.17	0.2	0.05
1660	315.54	462.29	0.01	0.17
1661	315.61	462.33	0.08	0.21
1662	315.44	461.92	-0.09	-0.2
1663	315.45	462.25	-0.08	0.13
1664	315.66	462.28	0.13	0.16
1665	315.48	462.3	-0.05	0.18
1666	315.63	461.92	0.1	-0.2
1667	315.39	462.24	-0.14	0.12
1668	315.45	462.34	-0.08	0.22
1669	315.71	462.02	0.18	-0.1
1670	315.29	462.09	-0.24	-0.03
1671	315.36	461.92	-0.17	-0.2
1672	315.72	461.95	0.19	-0.17
1673	315.5	461.91	-0.03	-0.21
1674	315.28	461.95	-0.25	-0.17
1675	315.39	461.89	-0.14	-0.23
1676	315.46	462.27	-0.07	0.15
1677	315.32	461.87	-0.21	-0.25
1678	315.73	461.87	0.2	-0.25
1679	315.77	462.34	0.24	0.22
1680	315.58	462.18	0.05	0.06
1681	315.64	462.18	0.11	0.06
1682	315.52	462.08	-0.01	-0.04
1683	315.5	462.03	-0.03	-0.09
1684	315.36	462.18	-0.17	0.06
1685	315.41	462.31	-0.12	0.19
1686	315.34	462.06	-0.19	-0.06
1687	315.45	461.89	-0.08	-0.23
1688	315.51	461.97	-0.02	-0.15
1689	315.41	462.2	-0.12	0.08
1690	315.77	462.01	0.24	-0.11
1691	315.46	461.91	-0.07	-0.21
1692	315.52	462.06	-0.01	-0.06
1693	315.43	462	-0.1	-0.12
1694	315.54	462.05	0.01	-0.07
1695	315.38	462.21	-0.15	0.09
1696	315.74	462.12	0.21	0
1697	315.47	462.31	-0.06	0.19
1698	315.48	462.29	-0.05	0.17
1699	315.65	462.37	0.12	0.25
1700	315.78	462.07	0.25	-0.05
1701	315.34	462.34	-0.19	0.22
1702	315.31	461.92	-0.22	-0.2
1703	315.62	461.98	0.09	-0.14
1704	315.68	462.23	0.15	0.11
1705	315.66	461.88	0.13	-0.24
1706	315.75	462.18	0.22	0.06
1707	315.76	461.88	0.23	-0.24
1708	315.74	462.05	0.21	-0.07
1709	315.36	461.97	-0.17	-0.15
1710	315.55	462	0.02	-0.12
1711	315.62	461.96	0.09	-0.16
1712	315.54	462.19	0.01	0.07
1713	315.69	462.02	0.16	-0.1
1714	315.74	461.97	0.21	-0.15
1715	315.75	462.24	0.22	0.12
1716	315.7	462.23	0.17	0.11
1717	315.36	462.2	-0.17	0.08
1718	315.55	462.37	0.02	0.25
1719	315.69	462.21	0.16	0.09
1720	315.4	462.24	-0.13	0.12
1721	315.55	462.03	0.02	-0.09
1722	315.35	462.29	-0.18	0.17
1723	315.57	461.96	0.04	-0.16
1724	315.78	461.89	0.25	-0.23
1725	315.54	462.18	0.01	0.06
1726	315.72	462.32	0.19	0.2
1727	315.41	462.09	-0.12	-0.03
1728	315.53	461.91	0	-0.21
1729	315.31	461.88	-0.22	-0.24
1730	315.46	461.89	-0.07	-0.23
1731	315.7	461.93	0.17	-0.19
1732	315.56	462.33	0.03	0.21
1733	315.33	462.12	-0.2	0
1734	315.64	462.21	0.11	0.09
1735	315.53	462.12	0	0
1736	315.54	462.05	0.01	-0.07
1737	315.67	461.95	0.14	-0.17
1738	315.28	461.93	-0.25	-0.19
1739	315.7	462.27	0.17	0.15
1740	315.3	462.21	-0.23	0.09
1741	315.52	462.25	-0.01	0.13
1742	315.39	462.3	-0.14	0.18
1743	315.43	462.28	-0.1	0.16
1744	315.62	461.95	0.09	-0.17
1745	315.3	462.32	-0.23	0.2
1746	315.5	462.08	-0.03	-0.04
1747	315.34	461.9	-0.19	-0.22
1748	315.56	462.11	0.03	-0.01
1749	315.42	462.13	-0.11	0.01
1750	315.52	462.03	-0.01	-0.09
1751	315.71	462.21	0.18	0.09
1752	315.61	461.92	0.08	-0.2
1753	315.51	462.07	-0.02	-0.05
1754	315.42	462.21	-0.11	0.09
1755	315.31	462.18	-0.22	0.06
1756	315.33	462.07	-0.2	-0.05
1757	315.75	462.09	0.22	-0.03
1758	315.64	462.16	0.11	0.04
1759	315.72	461.98	0.19	-0.14
1760	315.29	461.91	-0.24	-0.21
1761	315.7	462.21	0.17	0.09
1762	315.52	462.19	-0.01	0.07
1763	315.77	461.91	0.24	-0.21
1764	315.54	462.25	0.01	0.13
1765	315.68	461.99	0.15	-0.13
1766	315.71	461.98	0.18	-0.14
1767	315.41	462.24	-0.12	0.12
1768	315.67	462.15	0.14	0.03
1769	315.52	461.98	-0.01	-0.14
1770	315.76	461.92	0.23	-0.2
1771	315.4	462.1	-0.13	-0.02
1772	315.38	461.89	-0.15	-0.23
1773	315.62	462.07	0.09	-0.05
1774	315.32	462.33	-0.21	0.21
1775	315.3	462.23	-0.23	0.11
1776	315.43	461.96	-0.1	-0.16
1777	315.69	462.03	0.16	-0.09
1778	315.71	462.19	0.18	0.07
1779	315.72	462.26	0.19	0.14
1780	315.28	462.25	-0.25	0.13
1781	315.32	462.2	-0.21	0.08
1782	315.28	462.31	-0.25	0.19
1783	315.63	462	0.1	-0.12
1784	315.78	462.29	0.25	0.17
1785	315.57	462.1	0.04	-0.02
1786	315.59	461.91	0.06	-0.21
1787	315.72	462.01	0.19	-0.11
1788	315.28	462.19	-0.25	0.07
1789	315.71	462.36	0.18	0.24
1790	315.48	462.09	-0.05	-0.03
1791	315.64	461.92	0.11	-0.2
1792	315.63	462.21	0.1	0.09
1793	315.45	461.88	-0.08	-0.24
1794	315.32	462.35	-0.21	0.23
1795	315.44	462.21	-0.09	0.09
1796	315.5	461.88	-0.03	-0.24
1797	315.73	462.33	0.2	0.21
1798	315.57	462.37	0.04	0.25
1799	315.58	462.08	0.05	-0.04
1800	315.65	462.01	0.12	-0.11
1801	315.66	461.9	0.13	-0.22
1802	315.34	462.29	-0.19	0.17
1803	315.55	462.22	0.02	0.1
1804	315.55	461.9	0.02	-0.22
1805	315.28	462.16	-0.25	0.04
1806	315.65	462.37	0.12	0.25
1807	315.58	462.27	0.05	0.15
1808	315.28	462.17	-0.25	0.05
1809	315.32	462.33	-0.21	0.21
1810	315.39	462.36	-0.14	0.24
1811	315.38	462.18	-0.15	0.06
1812	315.51	461.92	-0.02	-0.2
1813	315.44	461.9	-0.09	-0.22
1814	315.6	462.36	0.07	0.24
1815	315.66	462.15	0.13	0.03
1816	315.76	462.01	0.23	-0.11
1817	315.75	462.28	0.22	0.16
1818	315.51	462.19	-0.02	0.07
1819	315.31	462.31	-0.22	0.19
1820	315.5	462.07	-0.03	-0.05
1821	315.6	462.19	0.07	0.07
1822	315.67	462.29	0.14	0.17
1823	315.68	462.23	0.15	0.11
1824	315.75	461.97	0.22	-0.15
1825	315.46	462.34	-0.07	0.22
1826	315.7	462.06	0.17	-0.06
1827	315.41	461.99	-0.12	-0.13
1828	315.46	461.96	-0.07	-0.16
1829	315.47	462.03	-0.06	-0.09
1830	315.45	461.88	-0.08	-0.24
1831	315.58	462.19	0.05	0.07
1832	315.38	462.26	-0.15	0.14
1833	315.66	462.1	0.13	-0.02
1834	315.64	461.95	0.11	-0.17
1835	315.47	462.26	-0.06	0.14
1836	315.34	461.88	-0.19	-0.24
1837	315.58	461.87	0.05	-0.25
1838	315.66	462.18	0.13	0.06
1839	315.46	462.04	-0.07	-0.08
1840	315.75	461.87	0.22	-0.25
1841	315.65	462.1	0.12	-0.02
1842	315.63	462.29	0.1	0.17
1843	315.3	462.26	-0.23	0.14
1844	315.75	462.36	0.22	0.24
1845	315.34	462.32	-0.19	0.2
1846	315.69	461.93	0.16	-0.19
1847	315.56	462.26	0.03	0.14
1848	315.28	462.34	-0.25	0.22
1849	315.71	461.95	0.18	-0.17
1850	315.61	462.33	0.08	0.21
1851	315.7	462.15	0.17	0.03
1852	315.55	462.05	0.02	-0.07
1853	315.49	461.94	-0.04	-0.18
1854	315.56	462.05	0.03	-0.07
1855	315.75	462.17	0.22	0.05
1856	315.69	462.36	0.16	0.24
1857	315.38	461.9	-0.15	-0.22
1858	315.76	462.17	0.23	0.05
1859	315.76	461.9	0.23	-0.22
1860	315.72	462.19	0.19	0.07
1861	315.29	462.07	-0.24	-0.05
1862	315.29	462.23	-0.24	0.11
1863	315.38	462.08	-0.15	-0.04
1864	315.31	462.34	-0.22	0.22
1865	315.76	462	0.23	-0.12
1866	315.32	462.23	-0.21	0.11
1867	315.55	461.98	0.02	-0.14
1868	315.56	462.19	0.03	0.07
1869	315.61	462.21	0.08	0.09
1870	315.69	462.31	0.16	0.19
1871	315.3	462.17	-0.23	0.05
1872	315.46	462.07	-0.07	-0.05
1873	315.78	462.11	0.25	-0.01
1874	315.54	461.96	0.01	-0.16
1875	315.29	462.2	-0.24	0.08
1876	315.57	462.01	0.04	-0.11
1877	315.55	462.21	0.02	0.09
1878	315.28	462.26	-0.25	0.14
1879	315.72	461.9	0.19	-0.22
1880	315.28	462.35	-0.25	0.23
1881	315.41	461.87	-0.12	-0.25
1882	315.75	462.25	0.22	0.13
1883	315.63	462.05	0.1	-0.07
1884	315.68	462.24	0.15	0.12
1885	315.78	462.34	0.25	0.22
1886	315.68	461.88	0.15	-0.24
1887	315.34	461.95	-0.19	-0.17
1888	315.65	462.16	0.12	0.04
1889	315.57	461.97	0.04	-0.15
1890	315.66	462.24	0.13	0.12
1891	315.61	462.06	0.08	-0.06
1892	315.75	462.26	0.22	0.14
1893	315.31	462.08	-0.22	-0.04
1894	315.31	462.29	-0.22	0.17
1895	315.65	461.96	0.12	-0.16
1896	315.59	462.21	0.06	0.09
1897	315.69	462.24	0.16	0.12
1898	315.74	462.12	0.21	0
1899	315.38	461.87	-0.15	-0.25
1900	315.68	462.24	0.15	0.12
1901	315.34	461.9	-0.19	-0.22
1902	315.71	461.91	0.18	-0.21
1903	315.66	462.07	0.13	-0.05
1904	315.49	462.03	-0.04	-0.09
1905	315.63	462.11	0.1	-0.01
1906	315.74	462.33	0.21	0.21
1907	315.68	462.37	0.15	0.25
1908	315.4	462.1	-0.13	-0.02
1909	315.64	462.29	0.11	0.17
1910	315.64	462.11	0.11	-0.01
1911	315.63	461.94	0.1	-0.18
1912	315.54	462.32	0.01	0.2
1913	315.77	462.27	0.24	0.15
1914	315.36	461.89	-0.17	-0.23
1915	315.35	462.19	-0.18	0.07
1916	315.66	462.03	0.13	-0.09
1917	315.67	462.11	0.14	-0.01
1918	315.52	462.26	-0.01	0.14
1919	315.36	462.16	-0.17	0.04
1920	315.51	461.98	-0.02	-0.14
1921	315.53	461.95	0	-0.17
1922	315.66	462.28	0.13	0.16
1923	315.73	462.37	0.2	0.25
1924	315.61	462.11	0.08	-0.01
1925	315.31	462.33	-0.22	0.21
1926	315.66	461.92	0.13	-0.2
1927	315.47	462.37	-0.06	0.25
1928	315.36	461.99	-0.17	-0.13
1929	315.72	461.95	0.19	-0.17
1930	315.68	462.26	0.15	0.14
1931	315.4	462.28	-0.13	0.16
1932	315.52	462.07	-0.01	-0.05
1933	315.54	462.2	0.01	0.08
1934	315.6	462.14	0.07	0.02
1935	315.67	462.16	0.14	0.04
1936	315.77	462.25	0.24	0.13
1937	315.61	461.94	0.08	-0.18
1938	315.34	462.12	-0.19	0
1939	315.49	462.18	-0.04	0.06
1940	315.53	461.9	0	-0.22
1941	315.4	461.87	-0.13	-0.25
1942	315.37	462.33	-0.16	0.21
1943	315.73	462.27	0.2	0.15
1944	315.43	462.1	-0.1	-0.02
1945	315.48	461.88	-0.05	-0.24
1946	315.59	462.33	0.06	0.21
1947	315.34	462.36	-0.19	0.24
1948	315.36	461.97	-0.17	-0.15
1949	315.39	461.97	-0.14	-0.15
1950	315.67	462.21	0.14	0.09
1951	315.32	462.22	-0.21	0.1
1952	315.61	461.98	0.08	-0.14
1953	315.76	462.25	0.23	0.13
1954	315.76	462.15	0.23	0.03
1955	315.41	462.19	-0.12	0.07
1956	315.38	462.32	-0.15	0.2
1957	315.28	462.04	-0.25	-0.08
1958	315.4	461.92	-0.13	-0.2
1959	315.31	462.26	-0.22	0.14
1960	315.68	462.1	0.15	-0.02
1961	315.51	462.21	-0.02	0.09
1962	315.44	462.21	-0.09	0.09
1963	315.69	462.04	0.16	-0.08
1964	315.3	462.1	-0.23	-0.02
1965	315.36	462.17	-0.17	0.05
1966	315.75	462.14	0.22	0.02
1967	315.74	462.09	0.21	-0.03
1968	315.34	462.07	-0.19	-0.05
1969	315.56	462.05	0.03	-0.07
1970	315.52	462.03	-0.01	-0.09
1971	315.33	462.26	-0.2	0.14
1972	315.75	462.32	0.22	0.2
1973	315.78	462.17	0.25	0.05
1974	315.51	462.37	-0.02	0.25
1975	315.69	462.22	0.16	0.1
1976	315.34	462.2	-0.19	0.08
1977	315.46	462.34	-0.07	0.22
1978	315.51	462.08	-0.02	-0.04
1979	315.3	462.14	-0.23	0.02
1980	315.65	462.2	0.12	0.08
1981	315.57	461.9	0.04	-0.22
1982	315.36	462.21	-0.17	0.09
1983	315.78	461.99	0.25	-0.13
1984	315.51	461.9	-0.02	-0.22
1985	315.46	462.13	-0.07	0.01
1986	315.75	462.17	0.22	0.05
1987	315.59	462.02	0.06	-0.1
1988	315.7	462.08	0.17	-0.04
1989	315.64	462.25	0.11	0.13
1990	315.6	462.02	0.07	-0.1
1991	315.33	461.88	-0.2	-0.24
1992	315.57	462.3	0.04	0.18
1993	315.72	462.35	0.19	0.23
1994	315.45	462.17	-0.08	0.05
1995	315.71	462.21	0.18	0.09
1996	315.28	461.96	-0.25	-0.16
1997	315.55	462.14	0.02	0.02
1998	315.62	462.2	0.09	0.08
1999	315.36	461.98	-0.17	-0.14
[truncated: 1,547 more rows]
